# Supplementary material for: Cloning and Expression of Col10a1 Gene and Its Response to Wnt/TGF-β Signaling Inhibitors in the Chinese Three-Keeled Pond Turtle (Mauremys reevesii)
Source: Animals (Basel). 2025 Nov 17;15(22):3315. doi: 10.3390/ani15223315 (PMC12649250; doi:10.3390/ani15223315)
Supplement: Supplementary file 1 [file animals-15-03315-s001.zip]

Archive with 4 entries (4 files):
- Supplementary Table S1. Figure 3-Relative Expression Calculation Data for Col10a1.xlsx
- Supplementary Table S2. Figure 4- Relative Expression Calculation Data for Col10a1.xlsx
- Supplementary Table S3. Figure 5-Relative Expression Calculation Data for Col10a1 .xlsx
- Supplementary Figure .pdf
