# Supplementary material for: Cloning and Expression of Col10a1 Gene and Its Response to Wnt/TGF-β Signaling Inhibitors in the Chinese Three-Keeled Pond Turtle (Mauremys reevesii)
Source: Animals (Basel). 2025 Nov 17;15(22):3315. doi: 10.3390/ani15223315 (PMC12649250; doi:10.3390/ani15223315)
Supplement: Supplementary file 1 [file animals-15-03315-s001.zip › Supplementary Table S1. Figure 3-Relative Expression Calculation Data for Col10a1.xlsx]

## Sheet: Sheet1
Sample Name	Target Name	CT values		Sample Name	Reference Gene	CT values		△CT	Mean △CT	Reference value	△△CT	Relative expression levels of Col10a1
14 stage carapace -1	Col10a1	30.7863		14 stage carapace -1	Gapdh	19.807		10.9793	10.7323	10.9687	0.0105907	0.992686
14 stage carapace -1	Col10a1	30.6813		14 stage carapace -1	Gapdh	20.078		10.6033		10.9687	-0.365386	1.28823
14 stage carapace -1	Col10a1	30.5044		14 stage carapace -1	Gapdh	19.89		10.6144		10.9687	-0.354214	1.27829
14 stage carapace -2	Col10a1	29.9086		14 stage carapace -2	Gapdh	19.522		10.3866	10.4789	10.9687	-0.582072	1.497
14 stage carapace -2	Col10a1	29.7751		14 stage carapace -2	Gapdh	19.336		10.4391		10.9687	-0.529613	1.44354
14 stage carapace -2	Col10a1	30.0921		14 stage carapace -2	Gapdh	19.481		10.6111		10.9687	-0.357558	1.28126
14 stage carapace -3	Col10a1	30.3419		14 stage carapace -3	Gapdh	19.771		10.5709	10.9687	10.9687	-0.397728	1.31743
14 stage carapace -3	Col10a1	30.2647		14 stage carapace -3	Gapdh	19.48		10.7847		10.9687	-0.183949	1.13599
14 stage carapace -3	Col10a1	30.6103		14 stage carapace -3	Gapdh	19.06		11.5503		10.9687	0.581659	0.668195
18 stage carapace -1	Col10a1	25.1418		18 stage carapace -1	Gapdh	19.509		5.63278	5.10289	10.9687	-5.33588	40.3887
18 stage carapace -1	Col10a1	24.5239		18 stage carapace -1	Gapdh	19.813		4.71089		10.9687	-6.25778	76.5207
18 stage carapace -1	Col10a1	24.8		18 stage carapace -1	Gapdh	19.835		4.96501		10.9687	-6.00365	64.1621
18 stage carapace -2	Col10a1	25.5672		18 stage carapace -2	Gapdh	19.712		5.85521	6.22575	10.9687	-5.11345	34.6181
18 stage carapace -2	Col10a1	25.7837		18 stage carapace -2	Gapdh	19.447		6.33668		10.9687	-4.63198	24.7951
18 stage carapace -2	Col10a1	26.0423		18 stage carapace -2	Gapdh	19.557		6.48534		10.9687	-4.48332	22.3674
18 stage carapace -3	Col10a1	24.8222		18 stage carapace -3	Gapdh	19.874		4.9482	4.88023	10.9687	-6.02047	64.9144
18 stage carapace -3	Col10a1	24.6886		18 stage carapace -3	Gapdh	19.816		4.87259		10.9687	-6.09607	68.4071
18 stage carapace -3	Col10a1	24.6159		18 stage carapace -3	Gapdh	19.796		4.81991		10.9687	-6.14875	70.951
22 stage carapace -1	Col10a1	25.1386		22 stage carapace -1	Gapdh	19.895		5.24364	4.90549	10.9687	-5.72502	52.8936
22 stage carapace -1	Col10a1	24.8071		22 stage carapace -1	Gapdh	19.978		4.82909		10.9687	-6.13957	70.5011
22 stage carapace -1	Col10a1	24.6467		22 stage carapace -1	Gapdh	20.003		4.64374		10.9687	-6.32493	80.1664
22 stage carapace -2	Col10a1	24.1441		22 stage carapace -2	Gapdh	20.206		3.93805	4.216	10.9687	-7.03061	130.745
22 stage carapace -2	Col10a1	24.0836		22 stage carapace -2	Gapdh	19.696		4.38757		10.9687	-6.58109	95.7427
22 stage carapace -2	Col10a1	24.1354		22 stage carapace -2	Gapdh	19.813		4.32238		10.9687	-6.64628	100.168
22 stage carapace -3	Col10a1	22.9688		22 stage carapace -3	Gapdh	20.191		2.77784	2.85629	10.9687	-8.19083	292.203
22 stage carapace -3	Col10a1	23.1476		22 stage carapace -3	Gapdh	20.21		2.9376		10.9687	-8.03106	261.572
22 stage carapace -3	Col10a1	23.0464		22 stage carapace -3	Gapdh	20.193		2.85343		10.9687	-8.11524	277.287
