# Supplementary material for: Cloning and Expression of Col10a1 Gene and Its Response to Wnt/TGF-β Signaling Inhibitors in the Chinese Three-Keeled Pond Turtle (Mauremys reevesii)
Source: Animals (Basel). 2025 Nov 17;15(22):3315. doi: 10.3390/ani15223315 (PMC12649250; doi:10.3390/ani15223315)
Supplement: Supplementary file 1 [file animals-15-03315-s001.zip › Supplementary Table S2. Figure 4- Relative Expression Calculation Data for Col10a1.xlsx]

## Sheet: Sheet1
Sample Name	Target Name	CT values		Sample Name	Reference Gene	CT values		△CT	Mean △CT	Reference value	△△CT	Relative expression levels of Col10a1
Female-Heart-1	Col10a1	32.764		Female-Heart-1	Gapdh	19.838		12.926	12.6293	16.1730499267578	-3.24705	9.49422
Female-Heart-1	Col10a1	32.459		Female-Heart-1	Gapdh	19.833		12.626		16.1730499267578	-3.54705	11.6888
Female-Heart-1	Col10a1	32.34		Female-Heart-1	Gapdh	20.004		12.336		16.1730499267578	-3.83705	14.2911
Female-Heart-2	Col10a1	29.829		Female-Heart-2	Gapdh	17.358		12.471	12.8457	16.1730499267578	-3.70205	13.0145
Female-Heart-2	Col10a1	30.301		Female-Heart-2	Gapdh	17.181		13.12		16.1730499267578	-3.05305	8.29965
Female-Heart-2	Col10a1	30.198		Female-Heart-2	Gapdh	17.252		12.946		16.1730499267578	-3.22705	9.36351
Female-Heart-3	Col10a1	30.726		Female-Heart-3	Gapdh	17.965		12.761	12.4423	16.1730499267578	-3.41205	10.6446
Female-Heart-3	Col10a1	30.167		Female-Heart-3	Gapdh	17.892		12.275		16.1730499267578	-3.89805	14.9084
Female-Heart-3	Col10a1	30.142		Female-Heart-3	Gapdh	17.851		12.291		16.1730499267578	-3.88205	14.7439
Male-Heart-1	Col10a1	30.203		Male-Heart-1	Gapdh	16.583		13.62	13.605	16.1730499267578	-2.55305	5.86874
Male-Heart-1	Col10a1	29.981		Male-Heart-1	Gapdh	16.316		13.665		16.1730499267578	-2.50805	5.68851
Male-Heart-1	Col10a1	29.8		Male-Heart-1	Gapdh	16.27		13.53		16.1730499267578	-2.64305	6.24651
Male-Heart-2	Col10a1	30.188		Male-Heart-2	Gapdh	17.187		13.001	13.0603	16.1730499267578	-3.17205	9.01327
Male-Heart-2	Col10a1	30.238		Male-Heart-2	Gapdh	17.094		13.144		16.1730499267578	-3.02905	8.16272
Male-Heart-2	Col10a1	30.121		Male-Heart-2	Gapdh	17.085		13.036		16.1730499267578	-3.13705	8.79723
Male-Heart-3	Col10a1	30.918		Male-Heart-3	Gapdh	16.567		14.351	14.0637	16.1730499267578	-1.82205	3.53583
Male-Heart-3	Col10a1	30.587		Male-Heart-3	Gapdh	16.609		13.978		16.1730499267578	-2.19505	4.57906
Male-Heart-3	Col10a1	30.501		Male-Heart-3	Gapdh	16.639		13.862		16.1730499267578	-2.31105	4.96244
Female-Muscle-1	Col10a1	31.5448		Female-Muscle-1	Gapdh	17.3001		14.2447	14.3754	16.1730499267578	-1.92836	3.80622
Female-Muscle-1	Col10a1	32.098		Female-Muscle-1	Gapdh	17.3842		14.7138		16.1730499267578	-1.45929	2.74973
Female-Muscle-1	Col10a1	31.4496		Female-Muscle-1	Gapdh	17.2817		14.1679		16.1730499267578	-2.00516	4.01433
Female-Muscle-2	Col10a1	31.7106		Female-Muscle-2	Gapdh	16.8074		14.9032	15.4379	16.1730499267578	-1.26982	2.41131
Female-Muscle-2	Col10a1	32.2224		Female-Muscle-2	Gapdh	16.7214		15.5009		16.1730499267578	-0.672129	1.59342
Female-Muscle-2	Col10a1	32.5758		Female-Muscle-2	Gapdh	16.6662		15.9096		16.1730499267578	-0.263435	1.20033
Female-Muscle-3	Col10a1	32.7328		Female-Muscle-3	Gapdh	16.9908		15.742	14.8447	16.1730499267578	-0.431019	1.34819
Female-Muscle-3	Col10a1	31.4311		Female-Muscle-3	Gapdh	16.9598		14.4713		16.1730499267578	-1.70175	3.25295
Female-Muscle-3	Col10a1	31.4945		Female-Muscle-3	Gapdh	17.1738		14.3207		16.1730499267578	-1.85237	3.61094
Male-Muscle-1	Col10a1	30.2773		Male-Muscle-1	Gapdh	15.831		14.4463	15.2028	16.1730499267578	-1.72672	3.30975
Male-Muscle-1	Col10a1	31.229		Male-Muscle-1	Gapdh	15.8065		15.4224		16.1730499267578	-0.750629	1.68253
Male-Muscle-1	Col10a1	31.4722		Male-Muscle-1	Gapdh	15.7326		15.7397		16.1730499267578	-0.433384	1.3504
Male-Muscle-2	Col10a1	29.9373		Male-Muscle-2	Gapdh	15.7533		14.184	13.793	16.1730499267578	-1.98905	3.96974
Male-Muscle-2	Col10a1	29.1803		Male-Muscle-2	Gapdh	15.7283		13.452		16.1730499267578	-2.72108	6.59368
Male-Muscle-2	Col10a1	29.4106		Male-Muscle-2	Gapdh	15.6675		13.7431		16.1730499267578	-2.42991	5.38859
Male-Muscle-3	Col10a1	31.9791		Male-Muscle-3	Gapdh	15.4366		16.5426	16.173	16.1730499267578	0.369515	0.774042
Male-Muscle-3	Col10a1	31.2469		Male-Muscle-3	Gapdh	15.4851		15.7617		16.1730499267578	-0.411308	1.32989
Male-Muscle-3	Col10a1	31.7327		Male-Muscle-3	Gapdh	15.5179		16.2148		16.1730499267578	0.0417929	0.971447
Female-Kidney-1	Col10a1	28.3655		Female-Kidney-1	Gapdh	19.6021		8.76334	8.63662	16.1730499267578	-7.40971	170.037
Female-Kidney-1	Col10a1	28.2731		Female-Kidney-1	Gapdh	19.7905		8.48258		16.1730499267578	-7.69047	206.568
Female-Kidney-1	Col10a1	28.4099		Female-Kidney-1	Gapdh	19.7459		8.66393		16.1730499267578	-7.50912	182.167
Female-Kidney-2	Col10a1	28.6557		Female-Kidney-2	Gapdh	19.7947		8.86105	8.86936	16.1730499267578	-7.312	158.903
Female-Kidney-2	Col10a1	28.4278		Female-Kidney-2	Gapdh	19.8032		8.62464		16.1730499267578	-7.54841	187.197
Female-Kidney-2	Col10a1	28.9658		Female-Kidney-2	Gapdh	19.8435		9.12239		16.1730499267578	-7.05066	132.575
Female-Kidney-3	Col10a1	28.8978		Female-Kidney-3	Gapdh	19.2354		9.66245	9.35755	16.1730499267578	-6.5106	91.1773
Female-Kidney-3	Col10a1	28.5782		Female-Kidney-3	Gapdh	19.4452		9.13302		16.1730499267578	-7.04003	131.601
Female-Kidney-3	Col10a1	28.7688		Female-Kidney-3	Gapdh	19.4917		9.27717		16.1730499267578	-6.89588	119.088
Male-Kidney-1	Col10a1	27.3834		Male-Kidney-1	Gapdh	17.7431		9.64026	9.83993	16.1730499267578	-6.53279	92.5904
Male-Kidney-1	Col10a1	27.4846		Male-Kidney-1	Gapdh	17.6461		9.83848		16.1730499267578	-6.33457	80.7041
Male-Kidney-1	Col10a1	27.5905		Male-Kidney-1	Gapdh	17.5494		10.0411		16.1730499267578	-6.13199	70.1315
Male-Kidney-2	Col10a1	27.3969		Male-Kidney-2	Gapdh	17.3747		10.0222	9.82224	16.1730499267578	-6.15085	71.0544
Male-Kidney-2	Col10a1	27.2103		Male-Kidney-2	Gapdh	17.4778		9.73253		16.1730499267578	-6.44052	86.8539
Male-Kidney-2	Col10a1	27.1906		Male-Kidney-2	Gapdh	17.4786		9.71198		16.1730499267578	-6.46107	88.1002
Male-Kidney-3	Col10a1	28.1405		Male-Kidney-3	Gapdh	16.1632		11.9773	11.8855	16.1730499267578	-4.19574	18.325
Male-Kidney-3	Col10a1	28.1946		Male-Kidney-3	Gapdh	16.3237		11.8709		16.1730499267578	-4.3022	19.7283
Male-Kidney-3	Col10a1	28.0447		Male-Kidney-3	Gapdh	16.2365		11.8082		16.1730499267578	-4.36483	20.6037
Ovary-1	Col10a1	32.971		Ovary-1	Gapdh	20.976		11.995	11.7681	16.1730499267578	-4.17805	18.1016
Ovary-1	Col10a1	32.8893		Ovary-1	Gapdh	21.0755		11.8137		16.1730499267578	-4.35932	20.5251
Ovary-1	Col10a1	32.4845		Ovary-1	Gapdh	20.9889		11.4956		16.1730499267578	-4.67743	25.5887
Ovary-2	Col10a1	27.2602		Ovary-2	Gapdh	16.0047		11.2555	11.3214	16.1730499267578	-4.9175	30.2215
Ovary-2	Col10a1	27.164		Ovary-2	Gapdh	15.8695		11.2945		16.1730499267578	-4.87859	29.4173
Ovary-2	Col10a1	27.2715		Ovary-2	Gapdh	15.8573		11.4142		16.1730499267578	-4.75889	27.0749
Ovary-3	Col10a1	31.76		Ovary-3	Gapdh	19.3505		12.4095	12.2329	16.1730499267578	-3.76352	13.581
Ovary-3	Col10a1	31.9085		Ovary-3	Gapdh	19.5128		12.3957		16.1730499267578	-3.77739	13.7122
Ovary-3	Col10a1	31.6474		Ovary-3	Gapdh	19.754		11.8934		16.1730499267578	-4.27964	19.4223
Testis-1	Col10a1	28.7396		Testis-1	Gapdh	18.5093		10.2303	10.7068	16.1730499267578	-5.94271	61.5085
Testis-1	Col10a1	28.8011		Testis-1	Gapdh	18.0885		10.7126		16.1730499267578	-5.46047	44.0317
Testis-1	Col10a1	29.1831		Testis-1	Gapdh	18.0057		11.1774		16.1730499267578	-4.99565	31.9036
Testis-2	Col10a1	29.2887		Testis-2	Gapdh	20.2066		9.08209	9.10883	16.1730499267578	-7.09096	136.33
Testis-2	Col10a1	29.2389		Testis-2	Gapdh	20.0011		9.23778		16.1730499267578	-6.93527	122.384
Testis-2	Col10a1	28.9521		Testis-2	Gapdh	19.9455		9.00662		16.1730499267578	-7.16643	143.652
Testis-3	Col10a1	30.5976		Testis-3	Gapdh	20.2177		10.3799	10.483	16.1730499267578	-5.79319	55.4529
Testis-3	Col10a1	31.0547		Testis-3	Gapdh	20.2112		10.8435		16.1730499267578	-5.32957	40.2126
Testis-3	Col10a1	30.2724		Testis-3	Gapdh	20.0468		10.2257		16.1730499267578	-5.94739	61.7083
Female- Brain-1	Col10a1	26.0902		Female- Brain-1	Gapdh	17.8191		8.27106	7.92496	16.1730499267578	-7.90199	239.185
Female- Brain-1	Col10a1	25.8817		Female- Brain-1	Gapdh	18.1336		7.74804		16.1730499267578	-8.42501	343.7
Female- Brain-1	Col10a1	25.9057		Female- Brain-1	Gapdh	18.1499		7.75577		16.1730499267578	-8.41728	341.864
Female- Brain-2	Col10a1	26.7817		Female- Brain-2	Gapdh	18.3751		8.40663	8.46911	16.1730499267578	-7.76642	217.733
Female- Brain-2	Col10a1	26.8312		Female- Brain-2	Gapdh	18.3567		8.47449		16.1730499267578	-7.69856	207.729
Female- Brain-2	Col10a1	26.8624		Female- Brain-2	Gapdh	18.3361		8.52621		16.1730499267578	-7.64684	200.414
Female- Brain-3	Col10a1	27.1569		Female- Brain-3	Gapdh	18.79		8.36688	8.28306	16.1730499267578	-7.80617	223.816
Female- Brain-3	Col10a1	27.001		Female- Brain-3	Gapdh	18.8937		8.10731		16.1730499267578	-8.06574	267.935
Female- Brain-3	Col10a1	27.0153		Female- Brain-3	Gapdh	18.6403		8.37499		16.1730499267578	-7.79806	222.561
Male- Brain-1	Col10a1	26.9354		Male- Brain-1	Gapdh	18.505		8.43038	8.4394	16.1730499267578	-7.74267	214.179
Male- Brain-1	Col10a1	26.8175		Male- Brain-1	Gapdh	18.5105		8.30706		16.1730499267578	-7.86599	233.291
Male- Brain-1	Col10a1	26.9061		Male- Brain-1	Gapdh	18.3253		8.58076		16.1730499267578	-7.59229	192.978
Male- Brain-2	Col10a1	27.2163		Male- Brain-2	Gapdh	18.5065		8.70978	8.77608	16.1730499267578	-7.46327	176.469
Male- Brain-2	Col10a1	27.2174		Male- Brain-2	Gapdh	18.2587		8.95864		16.1730499267578	-7.21441	148.509
Male- Brain-2	Col10a1	27.086		Male- Brain-2	Gapdh	18.4262		8.65982		16.1730499267578	-7.51323	182.687
Male- Brain-3	Col10a1	27.4187		Male- Brain-3	Gapdh	18.5518		8.8669	8.80535	16.1730499267578	-7.30615	158.26
Male- Brain-3	Col10a1	27.3116		Male- Brain-3	Gapdh	18.473		8.83866		16.1730499267578	-7.33439	161.389
Male- Brain-3	Col10a1	27.2922		Male- Brain-3	Gapdh	18.5817		8.71049		16.1730499267578	-7.46256	176.382
Female-Intestinal-1	Col10a1	28.3683		Female-Intestinal-1	Gapdh	17.7358		10.6325	10.3073	16.1730499267578	-5.54054	46.5446
Female-Intestinal-1	Col10a1	27.8958		Female-Intestinal-1	Gapdh	17.8227		10.0731		16.1730499267578	-6.09993	68.5903
Female-Intestinal-1	Col10a1	27.9769		Female-Intestinal-1	Gapdh	17.7606		10.2163		16.1730499267578	-5.95675	62.11
Female-Intestinal-2	Col10a1	28.914		Female-Intestinal-2	Gapdh	16.1999		12.7141	13.0473	16.1730499267578	-3.45891	10.996
Female-Intestinal-2	Col10a1	29.2217		Female-Intestinal-2	Gapdh	16.1495		13.0721		16.1730499267578	-3.1009	8.57956
Female-Intestinal-2	Col10a1	29.4314		Female-Intestinal-2	Gapdh	16.0757		13.3557		16.1730499267578	-2.8174	7.0489
Female-Intestinal-3	Col10a1	29.9673		Female-Intestinal-3	Gapdh	16.9331		13.0342	13.0097	16.1730499267578	-3.13889	8.80846
Female-Intestinal-3	Col10a1	30.0039		Female-Intestinal-3	Gapdh	17.0946		12.9093		16.1730499267578	-3.26375	9.60474
Female-Intestinal-3	Col10a1	30.0588		Female-Intestinal-3	Gapdh	16.9731		13.0857		16.1730499267578	-3.08738	8.4995
Male-Intestinal-1	Col10a1	29.5801		Male-Intestinal-1	Gapdh	16.7844		12.7957	12.7104	16.1730499267578	-3.37737	10.3918
Male-Intestinal-1	Col10a1	29.3183		Male-Intestinal-1	Gapdh	16.8508		12.4676		16.1730499267578	-3.70548	13.0455
Male-Intestinal-1	Col10a1	29.645		Male-Intestinal-1	Gapdh	16.7771		12.8679		16.1730499267578	-3.30516	9.88444
Male-Intestinal-2	Col10a1	30.5954		Male-Intestinal-2	Gapdh	17.067		13.5284	13.2924	16.1730499267578	-2.64469	6.25361
Male-Intestinal-2	Col10a1	30.1039		Male-Intestinal-2	Gapdh	17.1617		12.9422		16.1730499267578	-3.23087	9.38832
Male-Intestinal-2	Col10a1	30.4519		Male-Intestinal-2	Gapdh	17.0452		13.4066		16.1730499267578	-2.76641	6.80414
Male-Intestinal-3	Col10a1	30.5205		Male-Intestinal-3	Gapdh	18.479		12.0415	11.8242	16.1730499267578	-4.13158	17.5279
Male-Intestinal-3	Col10a1	30.5849		Male-Intestinal-3	Gapdh	18.9551		11.6297		16.1730499267578	-4.5433	23.3169
Male-Intestinal-3	Col10a1	30.5889		Male-Intestinal-3	Gapdh	18.7875		11.8014		16.1730499267578	-4.37166	20.7015
Female-Liver-1	Col10a1	30.0366		Female-Liver-1	Gapdh	18.7299		11.3066	10.9078	16.1730499267578	-4.86641	29.17
Female-Liver-1	Col10a1	29.5926		Female-Liver-1	Gapdh	18.8439		10.7487		16.1730499267578	-5.42432	42.9421
Female-Liver-1	Col10a1	29.4414		Female-Liver-1	Gapdh	18.7734		10.668		16.1730499267578	-5.50502	45.4126
Female-Liver-2	Col10a1	30.3618		Female-Liver-2	Gapdh	22.1736		8.18821	8.43678	16.1730499267578	-7.98484	253.323
Female-Liver-2	Col10a1	30.3634		Female-Liver-2	Gapdh	22.1184		8.24498		16.1730499267578	-7.92807	243.549
Female-Liver-2	Col10a1	30.9285		Female-Liver-2	Gapdh	22.0514		8.87715		16.1730499267578	-7.2959	157.14
Female-Liver-3	Col10a1	27.5914		Female-Liver-3	Gapdh	17.8646		9.7268	9.60628	16.1730499267578	-6.44625	87.1993
Female-Liver-3	Col10a1	27.535		Female-Liver-3	Gapdh	17.9734		9.56154		16.1730499267578	-6.61151	97.783
Female-Liver-3	Col10a1	27.4623		Female-Liver-3	Gapdh	17.9318		9.5305		16.1730499267578	-6.64255	99.9092
Male-Liver-1	Col10a1	28.9812		Male-Liver-1	Gapdh	17.1807		11.8005	12.077	16.1730499267578	-4.37256	20.7143
Male-Liver-1	Col10a1	29.058		Male-Liver-1	Gapdh	17.0491		12.0089		16.1730499267578	-4.16411	17.9275
Male-Liver-1	Col10a1	29.5648		Male-Liver-1	Gapdh	17.1433		12.4215		16.1730499267578	-3.75156	13.4689
Male-Liver-2	Col10a1	28.6051		Male-Liver-2	Gapdh	18.643		9.96206	9.69794	16.1730499267578	-6.21099	74.0786
Male-Liver-2	Col10a1	28.2201		Male-Liver-2	Gapdh	18.4011		9.81901		16.1730499267578	-6.35404	81.8007
Male-Liver-2	Col10a1	27.7178		Male-Liver-2	Gapdh	18.4051		9.31274		16.1730499267578	-6.86031	116.188
Male-Liver-3	Col10a1	26.7605		Male-Liver-3	Gapdh	15.9856		10.7749	10.9503	16.1730499267578	-5.39811	42.1691
Male-Liver-3	Col10a1	27.0197		Male-Liver-3	Gapdh	15.8564		11.1633		16.1730499267578	-5.00977	32.2175
Male-Liver-3	Col10a1	26.8605		Male-Liver-3	Gapdh	15.9477		10.9128		16.1730499267578	-5.26023	38.3256
Female-Spleen-1	Col10a1	28.4145		Female-Spleen-1	Gapdh	17.7358		10.6786	10.5883	16.1730499267578	-5.49442	45.0801
Female-Spleen-1	Col10a1	28.3671		Female-Spleen-1	Gapdh	17.8227		10.5444		16.1730499267578	-5.62864	49.4756
Female-Spleen-1	Col10a1	28.3025		Female-Spleen-1	Gapdh	17.7606		10.542		16.1730499267578	-5.63107	49.5587
Female-Spleen-2	Col10a1	28.459		Female-Spleen-2	Gapdh	16.9331		11.5259	11.4014	16.1730499267578	-4.64715	25.0572
Female-Spleen-2	Col10a1	28.3178		Female-Spleen-2	Gapdh	17.0946		11.2232		16.1730499267578	-4.94982	30.9062
Female-Spleen-2	Col10a1	28.4283		Female-Spleen-2	Gapdh	16.9731		11.4552		16.1730499267578	-4.71788	26.3162
Female-Spleen-3	Col10a1	28.5794		Female-Spleen-3	Gapdh	17.8929		10.6866	10.8038	16.1730499267578	-5.48648	44.8327
Female-Spleen-3	Col10a1	28.499		Female-Spleen-3	Gapdh	17.9224		10.5766		16.1730499267578	-5.59642	48.3829
Female-Spleen-3	Col10a1	28.8915		Female-Spleen-3	Gapdh	17.7433		11.1482		16.1730499267578	-5.02483	32.5555
Male-Spleen-1	Col10a1	30.5953		Male-Spleen-1	Gapdh	17.8929		12.7024	12.6319	16.1730499267578	-3.47061	11.0855
Male-Spleen-1	Col10a1	30.3725		Male-Spleen-1	Gapdh	17.9224		12.4501		16.1730499267578	-3.72293	13.2043
Male-Spleen-1	Col10a1	30.4863		Male-Spleen-1	Gapdh	17.7433		12.743		16.1730499267578	-3.43005	10.7783
Male-Spleen-2	Col10a1	30.628		Male-Spleen-2	Gapdh	19.9743		10.6537	10.9039	16.1730499267578	-5.51935	45.8658
Male-Spleen-2	Col10a1	30.6527		Male-Spleen-2	Gapdh	19.6448		11.0079		16.1730499267578	-5.16516	35.8812
Male-Spleen-2	Col10a1	30.538		Male-Spleen-2	Gapdh	19.4879		11.0501		16.1730499267578	-5.12293	34.8462
Male-Spleen-3	Col10a1	30.4158		Male-Spleen-3	Gapdh	18.4911		11.9247	12.5312	16.1730499267578	-4.24837	19.0058
Male-Spleen-3	Col10a1	31.6767		Male-Spleen-3	Gapdh	18.6683		13.0084		16.1730499267578	-3.16467	8.96726
Male-Spleen-3	Col10a1	31.1879		Male-Spleen-3	Gapdh	18.5274		12.6605		16.1730499267578	-3.51254	11.4125
Female-Lungs-1	Col10a1	29.1831		Female-Lungs-1	Gapdh	17.7358		11.4472	11.4638	16.1730499267578	-4.72583	26.4616
Female-Lungs-1	Col10a1	29.2887		Female-Lungs-1	Gapdh	17.8227		11.466		16.1730499267578	-4.70708	26.12
Female-Lungs-1	Col10a1	29.2389		Female-Lungs-1	Gapdh	17.7606		11.4783		16.1730499267578	-4.69474	25.8976
Female-Lungs-2	Col10a1	27.9916		Female-Lungs-2	Gapdh	16.1999		11.7916	11.9965	16.1730499267578	-4.3814	20.8417
Female-Lungs-2	Col10a1	28.1705		Female-Lungs-2	Gapdh	16.1495		12.021		16.1730499267578	-4.15205	17.7784
Female-Lungs-2	Col10a1	28.2526		Female-Lungs-2	Gapdh	16.0757		12.1769		16.1730499267578	-3.99619	15.9578
Female-Lungs-3	Col10a1	28.7276		Female-Lungs-3	Gapdh	16.9331		11.7945	11.7268	16.1730499267578	-4.37856	20.8007
Female-Lungs-3	Col10a1	28.7414		Female-Lungs-3	Gapdh	17.0946		11.6469		16.1730499267578	-4.52618	23.0417
Female-Lungs-3	Col10a1	28.712		Female-Lungs-3	Gapdh	16.9731		11.7389		16.1730499267578	-4.43414	21.6178
Male-Lungs-1	Col10a1	28.594		Male-Lungs-1	Gapdh	17.965		10.629	10.6215	16.1730499267578	-5.54403	46.6572
Male-Lungs-1	Col10a1	28.3496		Male-Lungs-1	Gapdh	17.892		10.4576		16.1730499267578	-5.71543	52.5431
Male-Lungs-1	Col10a1	28.6289		Male-Lungs-1	Gapdh	17.851		10.7779		16.1730499267578	-5.3951	42.0812
Male-Lungs-2	Col10a1	27.983		Male-Lungs-2	Gapdh	17.358		10.625	10.5978	16.1730499267578	-5.54801	46.786
Male-Lungs-2	Col10a1	27.8359		Male-Lungs-2	Gapdh	17.181		10.6549		16.1730499267578	-5.51816	45.8282
Male-Lungs-2	Col10a1	27.7654		Male-Lungs-2	Gapdh	17.252		10.5134		16.1730499267578	-5.65969	50.5517
Male-Lungs-3	Col10a1	28.5464		Male-Lungs-3	Gapdh	17.8892		10.6572	10.695	16.1730499267578	-5.51583	45.754
Male-Lungs-3	Col10a1	28.8183		Male-Lungs-3	Gapdh	17.9497		10.8687		16.1730499267578	-5.3044	39.5169
Male-Lungs-3	Col10a1	28.3972		Male-Lungs-3	Gapdh	17.8382		10.559		16.1730499267578	-5.61401	48.9763
