# Supplementary material for: Cloning and Expression of Col10a1 Gene and Its Response to Wnt/TGF-β Signaling Inhibitors in the Chinese Three-Keeled Pond Turtle (Mauremys reevesii)
Source: Animals (Basel). 2025 Nov 17;15(22):3315. doi: 10.3390/ani15223315 (PMC12649250; doi:10.3390/ani15223315)
Supplement: Supplementary file 1 [file animals-15-03315-s001.zip › Supplementary Table S3. Figure 5-Relative Expression Calculation Data for Col10a1 .xlsx]

## Sheet: salinomycin treatment
Sample Name	Target Name	CT values		Sample Name	Reference Gene	CT values		△CT	Mean △CT	Reference value	△△CT	Relative expression levels of Col10a1
negative control	Col10a1	21.858		negative control	Gapdh	15.5022		6.35574	6.22716	7.15582	-0.800087	1.74121
negative control	Col10a1	21.7859		negative control	Gapdh	15.577		6.2089		7.15582	-0.946925	1.92776
negative control	Col10a1	21.7143		negative control	Gapdh	15.5975		6.11685		7.15582	-1.03898	2.05477
negative control	Col10a1	21.7095		negative control	Gapdh	15.6263		6.08319	6.19445	7.15582	-1.07263	2.10327
negative control	Col10a1	21.8265		negative control	Gapdh	15.4918		6.33462		7.15582	-0.821201	1.76688
negative control	Col10a1	21.9324		negative control	Gapdh	15.7669		6.16553		7.15582	-0.990297	1.98659
negative control	Col10a1	21.7785		negative control	Gapdh	15.4414		6.33709	6.23147	7.15582	-0.818738	1.76386
negative control	Col10a1	21.7123		negative control	Gapdh	15.5835		6.12879		7.15582	-1.02703	2.03783
negative control	Col10a1	21.6963		negative control	Gapdh	15.4678		6.22853		7.15582	-0.927289	1.9017
salinomycin-1nM	Col10a1	22.7097		salinomycin-1nM	Gapdh	15.8673		6.84247	6.83819	7.15582	-0.313351	1.24259
salinomycin-1nM	Col10a1	22.7018		salinomycin-1nM	Gapdh	15.9098		6.79206		7.15582	-0.363761	1.28678
salinomycin-1nM	Col10a1	22.7768		salinomycin-1nM	Gapdh	15.8968		6.88003		7.15582	-0.275793	1.21066
salinomycin-1nM	Col10a1	22.6276		salinomycin-1nM	Gapdh	15.7864		6.84126	6.78801	7.15582	-0.314567	1.24364
salinomycin-1nM	Col10a1	22.6488		salinomycin-1nM	Gapdh	15.7847		6.86416		7.15582	-0.291665	1.22405
salinomycin-1nM	Col10a1	22.5465		salinomycin-1nM	Gapdh	15.8879		6.65863		7.15582	-0.497196	1.41147
salinomycin-1nM	Col10a1	22.4827		salinomycin-1nM	Gapdh	15.9217		6.56101	6.71119	7.15582	-0.594817	1.51028
salinomycin-1nM	Col10a1	22.6064		salinomycin-1nM	Gapdh	15.7921		6.81431		7.15582	-0.341518	1.26709
salinomycin-1nM	Col10a1	22.6081		salinomycin-1nM	Gapdh	15.8499		6.75825		7.15582	-0.397574	1.31729
salinomycin-10nM	Col10a1	23.0027		salinomycin-10nM	Gapdh	15.8799		7.12283	7.15582	7.15582	-0.0329974	1.02314
salinomycin-10nM	Col10a1	23.0027		salinomycin-10nM	Gapdh	15.6518		7.35094		7.15582	0.19512	0.873501
salinomycin-10nM	Col10a1	22.9107		salinomycin-10nM	Gapdh	15.917		6.9937		7.15582	-0.162122	1.11893
salinomycin-10nM	Col10a1	22.7047		salinomycin-10nM	Gapdh	15.86		6.84469	6.86366	7.15582	-0.311136	1.24068
salinomycin-10nM	Col10a1	22.6332		salinomycin-10nM	Gapdh	15.8591		6.77407		7.15582	-0.381755	1.30293
salinomycin-10nM	Col10a1	22.6691		salinomycin-10nM	Gapdh	15.6969		6.97222		7.15582	-0.183608	1.13572
salinomycin-10nM	Col10a1	22.615		salinomycin-10nM	Gapdh	15.7896		6.8254	6.98379	7.15582	-0.330424	1.25738
salinomycin-10nM	Col10a1	22.7922		salinomycin-10nM	Gapdh	15.7637		7.02852		7.15582	-0.127306	1.09225
salinomycin-10nM	Col10a1	22.87		salinomycin-10nM	Gapdh	15.7725		7.09746		7.15582	-0.0583623	1.04128
negative control	MYC	31.4827		negative control	Gapdh	15.5022		15.9805	16.2757	16.7184	-0.737924	1.66777
negative control	MYC	31.8285		negative control	Gapdh	15.577		16.2515		16.7184	-0.466889	1.38213
negative control	MYC	32.1927		negative control	Gapdh	15.5975		16.5952		16.7184	-0.123185	1.08914
negative control	MYC	31.2423		negative control	Gapdh	15.6263		15.6161	15.6643	16.7184	-1.10233	2.14701
negative control	MYC	31.5106		negative control	Gapdh	15.4918		16.0187		16.7184	-0.699656	1.62412
negative control	MYC	31.1249		negative control	Gapdh	15.7669		15.358		16.7184	-1.36038	2.56754
negative control	MYC	31.5535		negative control	Gapdh	15.4414		16.1121	16.042	16.7184	-0.606329	1.52238
negative control	MYC	31.3054		negative control	Gapdh	15.5835		15.7219		16.7184	-0.996502	1.99516
negative control	MYC	31.7597		negative control	Gapdh	15.4678		16.292		16.7184	-0.426424	1.3439
salinomycin-1nM	MYC	31.7572		salinomycin-1nM	Gapdh	15.8673		15.8899	16.1446	16.7184	-0.828441	1.77576
salinomycin-1nM	MYC	32.5623		salinomycin-1nM	Gapdh	15.9098		16.6525		16.7184	-0.0658627	1.04671
salinomycin-1nM	MYC	31.7882		salinomycin-1nM	Gapdh	15.8968		15.8914		16.7184	-0.826947	1.77393
salinomycin-1nM	MYC	32.3473		salinomycin-1nM	Gapdh	15.7864		16.5609	16.3923	16.7184	-0.157465	1.11533
salinomycin-1nM	MYC	32.1791		salinomycin-1nM	Gapdh	15.7847		16.3944		16.7184	-0.324005	1.2518
salinomycin-1nM	MYC	32.1094		salinomycin-1nM	Gapdh	15.8879		16.2216		16.7184	-0.496813	1.41109
salinomycin-1nM	MYC	32.3444		salinomycin-1nM	Gapdh	15.9217		16.4227	16.2997	16.7184	-0.295714	1.22749
salinomycin-1nM	MYC	31.9308		salinomycin-1nM	Gapdh	15.7921		16.1387		16.7184	-0.579651	1.49449
salinomycin-1nM	MYC	32.1876		salinomycin-1nM	Gapdh	15.8499		16.3378		16.7184	-0.380616	1.3019
salinomycin-10nM	MYC	32.4999		salinomycin-10nM	Gapdh	15.8799		16.62	16.5703	16.7184	-0.0983839	1.07057
salinomycin-10nM	MYC	32.6005		salinomycin-10nM	Gapdh	15.6518		16.9487		16.7184	0.230327	0.852442
salinomycin-10nM	MYC	32.0591		salinomycin-10nM	Gapdh	15.917		16.1422		16.7184	-0.576237	1.49096
salinomycin-10nM	MYC	31.78		salinomycin-10nM	Gapdh	15.86		15.92	16.6128	16.7184	-0.798391	1.73916
salinomycin-10nM	MYC	33.207		salinomycin-10nM	Gapdh	15.8591		17.3479		16.7184	0.629475	0.646412
salinomycin-10nM	MYC	32.2674		salinomycin-10nM	Gapdh	15.6969		16.5705		16.7184	-0.147884	1.10794
salinomycin-10nM	MYC	32.1994		salinomycin-10nM	Gapdh	15.7896		16.4098	16.7184	16.7184	-0.308579	1.23849
salinomycin-10nM	MYC	32.705		salinomycin-10nM	Gapdh	15.7637		16.9413		16.7184	0.222924	0.856827
salinomycin-10nM	MYC	32.5766		salinomycin-10nM	Gapdh	15.7725		16.804		16.7184	0.0856552	0.942356
negative control	CCND1	19.571		negative control	Gapdh	15.5022		4.06875	3.93051	4.60324	-0.534491	1.44843
negative control	CCND1	19.3297		negative control	Gapdh	15.577		3.75271		4.60324	-0.850537	1.80317
negative control	CCND1	19.5676		negative control	Gapdh	15.5975		3.97009		4.60324	-0.633156	1.55095
negative control	CCND1	19.1555		negative control	Gapdh	15.6263		3.5292	3.69166	4.60324	-1.07404	2.10532
negative control	CCND1	19.3385		negative control	Gapdh	15.4918		3.84668		4.60324	-0.756564	1.68946
negative control	CCND1	19.466		negative control	Gapdh	15.7669		3.6991		4.60324	-0.904138	1.87143
negative control	CCND1	19.3548		negative control	Gapdh	15.4414		3.91343	3.83113	4.60324	-0.689815	1.61308
negative control	CCND1	19.3269		negative control	Gapdh	15.5835		3.74342		4.60324	-0.859826	1.81482
negative control	CCND1	19.3043		negative control	Gapdh	15.4678		3.83654		4.60324	-0.766704	1.70138
salinomycin-1nM	CCND1	20.5562		salinomycin-1nM	Gapdh	15.8673		4.68888	4.60324	4.60324	0.0856358	0.942369
salinomycin-1nM	CCND1	20.374		salinomycin-1nM	Gapdh	15.9098		4.4642		4.60324	-0.139039	1.10117
salinomycin-1nM	CCND1	20.5534		salinomycin-1nM	Gapdh	15.8968		4.65665		4.60324	0.0534035	0.96366
salinomycin-1nM	CCND1	20.238		salinomycin-1nM	Gapdh	15.7864		4.45161	4.51654	4.60324	-0.151635	1.11083
salinomycin-1nM	CCND1	20.474		salinomycin-1nM	Gapdh	15.7847		4.68929		4.60324	0.0860488	0.942099
salinomycin-1nM	CCND1	20.2966		salinomycin-1nM	Gapdh	15.8879		4.40873		4.60324	-0.194509	1.14433
salinomycin-1nM	CCND1	20.3977		salinomycin-1nM	Gapdh	15.9217		4.47599	4.53379	4.60324	-0.127253	1.09221
salinomycin-1nM	CCND1	20.3542		salinomycin-1nM	Gapdh	15.7921		4.56209		4.60324	-0.0411561	1.02894
salinomycin-1nM	CCND1	20.4132		salinomycin-1nM	Gapdh	15.8499		4.5633		4.60324	-0.0399421	1.02807
salinomycin-10nM	CCND1	19.8771		salinomycin-10nM	Gapdh	15.8799		3.9972	4.0362	4.60324	-0.606047	1.52208
salinomycin-10nM	CCND1	19.8882		salinomycin-10nM	Gapdh	15.6518		4.23642		4.60324	-0.366822	1.28951
salinomycin-10nM	CCND1	19.792		salinomycin-10nM	Gapdh	15.917		3.87499		4.60324	-0.728254	1.65663
salinomycin-10nM	CCND1	19.8905		salinomycin-10nM	Gapdh	15.86		4.03047	4.12615	4.60324	-0.572772	1.48738
salinomycin-10nM	CCND1	19.9287		salinomycin-10nM	Gapdh	15.8591		4.0696		4.60324	-0.533645	1.44758
salinomycin-10nM	CCND1	19.9753		salinomycin-10nM	Gapdh	15.6969		4.2784		4.60324	-0.324846	1.25253
salinomycin-10nM	CCND1	19.6544		salinomycin-10nM	Gapdh	15.7896		3.86487	4.09157	4.60324	-0.738375	1.6683
salinomycin-10nM	CCND1	19.8739		salinomycin-10nM	Gapdh	15.7637		4.11026		4.60324	-0.492983	1.40735
salinomycin-10nM	CCND1	20.0721		salinomycin-10nM	Gapdh	15.7725		4.29958		4.60324	-0.303659	1.23427
negative control	SP5	29.1616		negative control	Gapdh	15.5022		13.6594	14.0399	16.8972	-3.23776	9.43331
negative control	SP5	29.6772		negative control	Gapdh	15.577		14.1002		16.8972	-2.797	6.94995
negative control	SP5	29.9577		negative control	Gapdh	15.5975		14.3603		16.8972	-2.53691	5.80345
negative control	SP5	29.884		negative control	Gapdh	15.6263		14.2577	14.3234	16.8972	-2.63942	6.23081
negative control	SP5	29.7329		negative control	Gapdh	15.4918		14.2411		16.8972	-2.65605	6.30304
negative control	SP5	30.2382		negative control	Gapdh	15.7669		14.4713		16.8972	-2.42585	5.37344
negative control	SP5	29.7944		negative control	Gapdh	15.4414		14.353	14.7197	16.8972	-2.54421	5.83287
negative control	SP5	30.5873		negative control	Gapdh	15.5835		15.0038		16.8972	-1.89336	3.71498
negative control	SP5	30.2702		negative control	Gapdh	15.4678		14.8024		16.8972	-2.09479	4.27163
salinomycin-1nM	SP5	31.6262		salinomycin-1nM	Gapdh	15.8673		15.7589	15.7067	16.8972	-1.13824	2.20113
salinomycin-1nM	SP5	32.1885		salinomycin-1nM	Gapdh	15.9098		16.2787		16.8972	-0.618436	1.53521
salinomycin-1nM	SP5	30.9794		salinomycin-1nM	Gapdh	15.8968		15.0825		16.8972	-1.81462	3.51767
salinomycin-1nM	SP5	30.9301		salinomycin-1nM	Gapdh	15.7864		15.1437	15.3762	16.8972	-1.75347	3.37168
salinomycin-1nM	SP5	31.0058		salinomycin-1nM	Gapdh	15.7847		15.2211		16.8972	-1.67605	3.19552
salinomycin-1nM	SP5	31.6517		salinomycin-1nM	Gapdh	15.8879		15.7638		16.8972	-1.13332	2.19363
salinomycin-1nM	SP5	31.4664		salinomycin-1nM	Gapdh	15.9217		15.5447	15.4969	16.8972	-1.35245	2.55345
salinomycin-1nM	SP5	31.3384		salinomycin-1nM	Gapdh	15.7921		15.5464		16.8972	-1.35081	2.55056
salinomycin-1nM	SP5	31.2496		salinomycin-1nM	Gapdh	15.8499		15.3997		16.8972	-1.49744	2.82341
salinomycin-10nM	SP5	32.8945		salinomycin-10nM	Gapdh	15.8799		17.0146	16.752	16.8972	0.117441	0.921821
salinomycin-10nM	SP5	32.5498		salinomycin-10nM	Gapdh	15.6518		16.898		16.8972	0.000801404	0.999445
salinomycin-10nM	SP5	32.2604		salinomycin-10nM	Gapdh	15.917		16.3434		16.8972	-0.553729	1.46787
salinomycin-10nM	SP5	32.9713		salinomycin-10nM	Gapdh	15.86		17.1113	16.8972	16.8972	0.214177	0.862038
salinomycin-10nM	SP5	32.8514		salinomycin-10nM	Gapdh	15.8591		16.9924		16.8972	0.0951818	0.936154
salinomycin-10nM	SP5	32.2847		salinomycin-10nM	Gapdh	15.6969		16.5878		16.8972	-0.309359	1.23916
salinomycin-10nM	SP5	32.5079		salinomycin-10nM	Gapdh	15.7896		16.7183	16.7084	16.8972	-0.17889	1.13201
salinomycin-10nM	SP5	32.6529		salinomycin-10nM	Gapdh	15.7637		16.8892		16.8972	-0.00799147	1.00555
salinomycin-10nM	SP5	32.2902		salinomycin-10nM	Gapdh	15.7725		16.5177		16.8972	-0.379519	1.30091

## Sheet: oxymatrine  treatment
Sample Name	Target Name	CT values		Sample Name	Reference Gene	CT values		△CT	Mean △CT	Reference value	△△CT	Relative expression levels
negative control	Col10a1	21.5331		negative control	Gapdh	15.3736		6.15945	6.05002	6.15611	0.00334835	0.997682
negative control	Col10a1	21.365		negative control	Gapdh	15.4434		5.92164		6.15611	-0.234462	1.17647
negative control	Col10a1	21.4245		negative control	Gapdh	15.3555		6.06897		6.15611	-0.0871372	1.06226
negative control	Col10a1	21.4893		negative control	Gapdh	15.3039		6.18539	6.15611	6.15611	0.0292873	0.979904
negative control	Col10a1	21.2651		negative control	Gapdh	15.2902		5.97496		6.15611	-0.181145	1.13378
negative control	Col10a1	21.7503		negative control	Gapdh	15.4423		6.30796		6.15611	0.151857	0.900091
negative control	Col10a1	21.4701		negative control	Gapdh	15.2473		6.22286	5.93989	6.15611	0.0667572	0.954782
negative control	Col10a1	21.1348		negative control	Gapdh	15.372		5.76275		6.15611	-0.393351	1.31344
negative control	Col10a1	21.3218		negative control	Gapdh	15.4877		5.83404		6.15611	-0.322061	1.25011
oxymatrine-1nM	Col10a1	21.5343		oxymatrine-1nM	Gapdh	15.8079		5.72644	5.80186	6.15611	-0.429661	1.34692
oxymatrine-1nM	Col10a1	21.5827		oxymatrine-1nM	Gapdh	15.7279		5.85477		6.15611	-0.301334	1.23228
oxymatrine-1nM	Col10a1	21.502		oxymatrine-1nM	Gapdh	15.6776		5.82436		6.15611	-0.331741	1.25853
oxymatrine-1nM	Col10a1	21.3117		oxymatrine-1nM	Gapdh	15.6915		5.62014	5.70048	6.15611	-0.535967	1.44991
oxymatrine-1nM	Col10a1	21.4017		oxymatrine-1nM	Gapdh	15.6731		5.72855		6.15611	-0.427559	1.34496
oxymatrine-1nM	Col10a1	21.5276		oxymatrine-1nM	Gapdh	15.7749		5.75275		6.15611	-0.403358	1.32258
oxymatrine-1nM	Col10a1	21.3393		oxymatrine-1nM	Gapdh	15.7338		5.60546	5.67573	6.15611	-0.55065	1.46475
oxymatrine-1nM	Col10a1	21.4298		oxymatrine-1nM	Gapdh	15.6305		5.79934		6.15611	-0.356764	1.28055
oxymatrine-1nM	Col10a1	21.4417		oxymatrine-1nM	Gapdh	15.8193		5.6224		6.15611	-0.533708	1.44764
oxymatrine-10nM	Col10a1	21.5916		oxymatrine-10nM	Gapdh	15.6719		5.91977	5.55344	6.15611	-0.236337	1.178
oxymatrine-10nM	Col10a1	21.3323		oxymatrine-10nM	Gapdh	15.7544		5.57793		6.15611	-0.578176	1.49296
oxymatrine-10nM	Col10a1	21.033		oxymatrine-10nM	Gapdh	15.8703		5.16262		6.15611	-0.993484	1.99099
oxymatrine-10nM	Col10a1	20.8254		oxymatrine-10nM	Gapdh	15.5342		5.29117	5.33445	6.15611	-0.864934	1.82126
oxymatrine-10nM	Col10a1	20.9072		oxymatrine-10nM	Gapdh	15.629		5.27822		6.15611	-0.877884	1.83768
oxymatrine-10nM	Col10a1	21.2127		oxymatrine-10nM	Gapdh	15.7787		5.43395		6.15611	-0.722154	1.64964
oxymatrine-10nM	Col10a1	21.0517		oxymatrine-10nM	Gapdh	15.7881		5.26355	5.40006	6.15611	-0.892552	1.85646
oxymatrine-10nM	Col10a1	20.9893		oxymatrine-10nM	Gapdh	15.5492		5.44009		6.15611	-0.716015	1.64264
oxymatrine-10nM	Col10a1	21.1715		oxymatrine-10nM	Gapdh	15.675		5.49653		6.15611	-0.659571	1.57961
negative control	SERPINE1	26.9737		negative control	Gapdh	15.3736		11.6001	11.3143	11.9544	-0.354305	1.27837
negative control	SERPINE1	26.6607		negative control	Gapdh	15.4434		11.2173		11.9544	-0.737078	1.6668
negative control	SERPINE1	26.4812		negative control	Gapdh	15.3555		11.1257		11.9544	-0.828732	1.77612
negative control	SERPINE1	26.5771		negative control	Gapdh	15.3039		11.2732	11.1577	11.9544	-0.68114	1.60341
negative control	SERPINE1	26.6601		negative control	Gapdh	15.2902		11.3699		11.9544	-0.584487	1.49951
negative control	SERPINE1	26.2722		negative control	Gapdh	15.4423		10.8298		11.9544	-1.12456	2.18035
negative control	SERPINE1	27.1298		negative control	Gapdh	15.2473		11.8825	11.4835	11.9544	-0.0719023	1.0511
negative control	SERPINE1	26.9935		negative control	Gapdh	15.372		11.6215		11.9544	-0.332871	1.25952
negative control	SERPINE1	26.4343		negative control	Gapdh	15.4877		10.9466		11.9544	-1.00781	2.01086
oxymatrine-1nM	SERPINE1	27.3961		oxymatrine-1nM	Gapdh	15.8079		11.5882	11.6574	11.9544	-0.366147	1.28891
oxymatrine-1nM	SERPINE1	27.3722		oxymatrine-1nM	Gapdh	15.7279		11.6443		11.9544	-0.310086	1.23978
oxymatrine-1nM	SERPINE1	27.4174		oxymatrine-1nM	Gapdh	15.6776		11.7398		11.9544	-0.214612	1.16039
oxymatrine-1nM	SERPINE1	27.3686		oxymatrine-1nM	Gapdh	15.6915		11.6771	11.5567	11.9544	-0.277299	1.21192
oxymatrine-1nM	SERPINE1	27.1075		oxymatrine-1nM	Gapdh	15.6731		11.4344		11.9544	-0.52003	1.43399
oxymatrine-1nM	SERPINE1	27.3336		oxymatrine-1nM	Gapdh	15.7749		11.5587		11.9544	-0.395638	1.31552
oxymatrine-1nM	SERPINE1	27.1255		oxymatrine-1nM	Gapdh	15.7338		11.3917	11.4144	11.9544	-0.562722	1.47705
oxymatrine-1nM	SERPINE1	27.0163		oxymatrine-1nM	Gapdh	15.6305		11.3858		11.9544	-0.568542	1.48302
oxymatrine-1nM	SERPINE1	27.285		oxymatrine-1nM	Gapdh	15.8193		11.4656		11.9544	-0.488745	1.40322
oxymatrine-10nM	SERPINE1	27.9016		oxymatrine-10nM	Gapdh	15.6719		12.2297	11.9544	11.9544	0.27533	0.826262
oxymatrine-10nM	SERPINE1	27.7784		oxymatrine-10nM	Gapdh	15.7544		12.024		11.9544	0.0696516	0.952868
oxymatrine-10nM	SERPINE1	27.4797		oxymatrine-10nM	Gapdh	15.8703		11.6094		11.9544	-0.344981	1.27013
oxymatrine-10nM	SERPINE1	27.8567		oxymatrine-10nM	Gapdh	15.5342		12.3225	11.9502	11.9544	0.368095	0.774805
oxymatrine-10nM	SERPINE1	27.4017		oxymatrine-10nM	Gapdh	15.629		11.7728		11.9544	-0.181623	1.13416
oxymatrine-10nM	SERPINE1	27.5343		oxymatrine-10nM	Gapdh	15.7787		11.7555		11.9544	-0.198874	1.1478
oxymatrine-10nM	SERPINE1	27.9314		oxymatrine-10nM	Gapdh	15.7881		12.1433	11.8704	11.9544	0.188879	0.877287
oxymatrine-10nM	SERPINE1	27.3377		oxymatrine-10nM	Gapdh	15.5492		11.7885		11.9544	-0.165921	1.12188
oxymatrine-10nM	SERPINE1	27.3546		oxymatrine-10nM	Gapdh	15.675		11.6796		11.9544	-0.274804	1.20983
negative control	CDKN1A	21.0938		negative control	Gapdh	15.3736		5.72019	5.48464	5.67009	0.0500994	0.96587
negative control	CDKN1A	20.8047		negative control	Gapdh	15.4434		5.36134		5.67009	-0.308749	1.23863
negative control	CDKN1A	20.7279		negative control	Gapdh	15.3555		5.37239		5.67009	-0.297705	1.22919
negative control	CDKN1A	20.6733		negative control	Gapdh	15.3039		5.36942	5.50022	5.67009	-0.300678	1.23172
negative control	CDKN1A	20.9693		negative control	Gapdh	15.2902		5.67917		5.67009	0.00908089	0.993725
negative control	CDKN1A	20.8944		negative control	Gapdh	15.4423		5.45207		5.67009	-0.218021	1.16314
negative control	CDKN1A	20.7341		negative control	Gapdh	15.2473		5.48682	5.37448	5.67009	-0.183277	1.13546
negative control	CDKN1A	20.7219		negative control	Gapdh	15.372		5.34985		5.67009	-0.32024	1.24854
negative control	CDKN1A	20.7745		negative control	Gapdh	15.4877		5.28677		5.67009	-0.383328	1.30435
oxymatrine-1nM	CDKN1A	21.3782		oxymatrine-1nM	Gapdh	15.8079		5.57034	5.54911	5.67009	-0.0997505	1.07159
oxymatrine-1nM	CDKN1A	21.2804		oxymatrine-1nM	Gapdh	15.7279		5.55247		5.67009	-0.117619	1.08494
oxymatrine-1nM	CDKN1A	21.2021		oxymatrine-1nM	Gapdh	15.6776		5.52451		5.67009	-0.145582	1.10618
oxymatrine-1nM	CDKN1A	21.2194		oxymatrine-1nM	Gapdh	15.6915		5.5279	5.51205	5.67009	-0.142193	1.10358
oxymatrine-1nM	CDKN1A	21.2503		oxymatrine-1nM	Gapdh	15.6731		5.57721		5.67009	-0.0928879	1.0665
oxymatrine-1nM	CDKN1A	21.2059		oxymatrine-1nM	Gapdh	15.7749		5.43104		5.67009	-0.239058	1.18022
oxymatrine-1nM	CDKN1A	21.334		oxymatrine-1nM	Gapdh	15.7338		5.60021	5.54397	5.67009	-0.0698853	1.04963
oxymatrine-1nM	CDKN1A	21.1169		oxymatrine-1nM	Gapdh	15.6305		5.48645		5.67009	-0.18364	1.13575
oxymatrine-1nM	CDKN1A	21.3646		oxymatrine-1nM	Gapdh	15.8193		5.54526		5.67009	-0.124831	1.09038
oxymatrine-10nM	CDKN1A	21.1268		oxymatrine-10nM	Gapdh	15.6719		5.45497	5.52041	5.67009	-0.215125	1.1608
oxymatrine-10nM	CDKN1A	21.3217		oxymatrine-10nM	Gapdh	15.7544		5.56731		5.67009	-0.102783	1.07384
oxymatrine-10nM	CDKN1A	21.4093		oxymatrine-10nM	Gapdh	15.8703		5.53896		5.67009	-0.131132	1.09515
oxymatrine-10nM	CDKN1A	21.3404		oxymatrine-10nM	Gapdh	15.5342		5.80622	5.67009	5.67009	0.136125	0.90996
oxymatrine-10nM	CDKN1A	21.3305		oxymatrine-10nM	Gapdh	15.629		5.70151		5.67009	0.0314121	0.978462
oxymatrine-10nM	CDKN1A	21.2813		oxymatrine-10nM	Gapdh	15.7787		5.50256		5.67009	-0.167537	1.12314
oxymatrine-10nM	CDKN1A	21.091		oxymatrine-10nM	Gapdh	15.7881		5.30285	5.60789	5.67009	-0.36724	1.28988
oxymatrine-10nM	CDKN1A	21.3362		oxymatrine-10nM	Gapdh	15.5492		5.787		5.67009	0.116909	0.922161
oxymatrine-10nM	CDKN1A	21.4088		oxymatrine-10nM	Gapdh	15.675		5.7338		5.67009	0.0637112	0.9568
